# Supplementary material for: Time series analysis of mumps and meteorological factors in Beijing, China
Source: BMC Infect Dis. 2019 May 17;19:435. doi: 10.1186/s12879-019-4011-6 (PMC6525345; doi:10.1186/s12879-019-4011-6)
Supplement: Supplementary file 1 — Table S1. Monthly mumps data from January 1990 to December 2012, Beijing, China. (XLSX 15 kb) [file 12879_2019_4011_MOESM1_ESM.xlsx]

## Sheet: Sheet1
Table S1 Monthly mumps data from January 1990 to December 2012, Beijing
Year	Month	Number of mumps cases
1990	01	885
1990	02	869
1990	03	1431
1990	04	2124
1990	05	2468
1990	06	2987
1990	07	3220
1990	08	2453
1990	09	2768
1990	10	3424
1990	11	3828
1990	12	5379
1991	01	5775
1991	02	4666
1991	03	3749
1991	04	5101
1991	05	4544
1991	06	4239
1991	07	3641
1991	08	2140
1991	09	1263
1991	10	1359
1991	11	1186
1991	12	1316
1992	01	1567
1992	02	859
1992	03	1113
1992	04	1358
1992	05	1422
1992	06	1722
1992	07	1528
1992	08	896
1992	09	808
1992	10	838
1992	11	903
1992	12	942
1993	01	1010
1993	02	732
1993	03	1143
1993	04	1342
1993	05	1365
1993	06	1347
1993	07	1130
1993	08	842
1993	09	646
1993	10	818
1993	11	869
1993	12	896
1994	01	1583
1994	02	1117
1994	03	1548
1994	04	2076
1994	05	2011
1994	06	2041
1994	07	1763
1994	08	856
1994	09	664
1994	10	1095
1994	11	1462
1994	12	1897
1995	01	2290
1995	02	1383
1995	03	2005
1995	04	2319
1995	05	1965
1995	06	1963
1995	07	1441
1995	08	667
1995	09	484
1995	10	548
1995	11	719
1995	12	671
1996	01	1036
1996	02	628
1996	03	552
1996	04	955
1996	05	935
1996	06	832
1996	07	543
1996	08	330
1996	09	264
1996	10	397
1996	11	401
1996	12	351
1997	01	486
1997	02	334
1997	03	379
1997	04	599
1997	05	515
1997	06	446
1997	07	400
1997	08	253
1997	09	167
1997	10	175
1997	11	168
1997	12	201
1998	01	173
1998	02	128
1998	03	239
1998	04	371
1998	05	375
1998	06	382
1998	07	373
1998	08	283
1998	09	254
1998	10	267
1998	11	268
1998	12	250
1999	01	440
1999	02	300
1999	03	292
1999	04	528
1999	05	687
1999	06	607
1999	07	572
1999	08	280
1999	09	277
1999	10	344
1999	11	346
1999	12	396
2000	01	612
2000	02	292
2000	03	455
2000	04	666
2000	05	604
2000	06	612
2000	07	511
2000	08	319
2000	09	267
2000	10	287
2000	11	284
2000	12	317
2001	01	409
2001	02	238
2001	03	425
2001	04	440
2001	05	452
2001	06	453
2001	07	526
2001	08	290
2001	09	199
2001	10	259
2001	11	317
2001	12	218
2002	01	248
2002	02	123
2002	03	147
2002	04	221
2002	05	272
2002	06	257
2002	07	307
2002	08	176
2002	09	163
2002	10	114
2002	11	176
2002	12	130
2003	01	143
2003	02	133
2003	03	217
2003	04	155
2003	05	95
2003	06	111
2003	07	150
2003	08	108
2003	09	126
2003	10	96
2003	11	123
2003	12	122
2004	01	159
2004	02	140
2004	03	263
2004	04	501
2004	05	485
2004	06	523
2004	07	542
2004	08	324
2004	09	320
2004	10	307
2004	11	364
2004	12	379
2005	01	420
2005	02	207
2005	03	353
2005	04	508
2005	05	433
2005	06	540
2005	07	494
2005	08	266
2005	09	238
2005	10	280
2005	11	407
2005	12	359
2006	01	304
2006	02	234
2006	03	320
2006	04	414
2006	05	494
2006	06	535
2006	07	595
2006	08	348
2006	09	273
2006	10	271
2006	11	262
2006	12	289
2007	01	262
2007	02	190
2007	03	291
2007	04	361
2007	05	346
2007	06	402
2007	07	468
2007	08	289
2007	09	269
2007	10	241
2007	11	206
2007	12	230
2008	01	209
2008	02	205
2008	03	264
2008	04	304
2008	05	401
2008	06	355
2008	07	486
2008	08	288
2008	09	256
2008	10	189
2008	11	130
2008	12	157
2009	01	142
2009	02	164
2009	03	267
2009	04	359
2009	05	362
2009	06	314
2009	07	447
2009	08	287
2009	09	264
2009	10	169
2009	11	103
2009	12	124
2010	01	101
2010	02	102
2010	03	193
2010	04	242
2010	05	362
2010	06	362
2010	07	438
2010	08	322
2010	09	263
2010	10	184
2010	11	162
2010	12	175
2011	01	185
2011	02	167
2011	03	309
2011	04	374
2011	05	407
2011	06	307
2011	07	452
2011	08	325
2011	09	282
2011	10	194
2011	11	230
2011	12	235
2012	01	236
2012	02	276
2012	03	330
2012	04	255
2012	05	369
2012	06	459
2012	07	612
2012	08	348
2012	09	271
2012	10	211
2012	11	220
2012	12	191
