# Supplementary material for: Time series analysis of mumps and meteorological factors in Beijing, China
Source: BMC Infect Dis. 2019 May 17;19:435. doi: 10.1186/s12879-019-4011-6 (PMC6525345; doi:10.1186/s12879-019-4011-6)
Supplement: Supplementary file 2 — Table S2. Monthly means derived from daily average values of meteorological parameters measured from 1989 to 2012 in Beijing, China. (XLSX 26 kb) [file 12879_2019_4011_MOESM2_ESM.xlsx]

## Sheet: Sheet1
Table S2 Daily data about five meteorological characteristics from 1989 to 2012,Beijing
Year	Month	Temperature(°C)	Rainfall(mm)	Wind speed(m/s)	Vapor pressure(hPa)	Relative humidity(%)
1989	01	-1.99355	0.254839	1.59355	2.76452	53.6452
1989	02	1.60357	0	1.825	2.95	44.2143
1989	03	8.41613	0	2.94194	3.15806	30.3548
1989	04	16.0633	1.18333	2.14667	7.41	41.9333
1989	05	21.1097	1.06774	2.4871	11.7839	48.9355
1989	06	24.7633	1.3	2.16667	16.36	55.5667
1989	07	25.7097	4.02581	1.91935	22.2839	69.4194
1989	08	25.1032	3.36129	1.59032	21.4613	68.7742
1989	09	19.3433	2.96	1.41333	14.75	67.1667
1989	10	13.7935	0.148387	1.51935	8.78065	56.8387
1989	11	4.62333	0.0833333	1.79	4.63	51.6
1989	12	-0.241935	0.0580645	1.40645	3.35484	56.9677
1990	01	-4.93871	0.151613	2.03548	1.84194	42.9032
1990	02	-0.571429	0.771429	1.425	4.16786	70.4643
1990	03	7.6129	1.30645	1.8	5.52581	54.5806
1990	04	13.6533	1.99	2.61667	6.85667	45.3
1990	05	19.5903	3.85806	2.29355	12.3839	56.6129
1990	06	24.81	0.133333	1.85667	17.0433	56.2667
1990	07	25.629	7.19355	1.55484	25.6258	78.5484
1990	08	25.4484	5.06452	1.35161	24.5548	76.4839
1990	09	20.2333	2.10333	1.68	16.5133	70.1667
1990	10	15.2581	0.00967742	1.46129	10.2742	62
1990	11	6.44	0.12	1.94	5.66	57.7
1990	12	-0.803226	0.00645161	2.07742	2.48065	42.9677
1991	01	-2.33871	0.00967742	1.71613	2.34516	45.4194
1991	02	0.0607143	0.0285714	2.21786	2.6	42.1071
1991	03	4.35484	0.809677	2.1871	4.62581	57.3226
1991	04	13.88	0.57	2.62333	7.27	48.6
1991	05	19.8839	1.79677	2.39677	11.8129	51.7097
1991	06	24.1067	7.87667	1.84333	18.3367	63.3
1991	07	25.8548	6.3871	1.80968	24.1387	73.7097
1991	08	27.0677	4.02258	1.70323	25.6935	72.871
1991	09	20.41	2.4	1.49667	17.2	72.2667
1991	10	13.7516	0.393548	1.95806	8.74839	54.7419
1991	11	4.62333	0.0333333	2.60333	3.98	48.8
1991	12	-1.84516	0.151613	2.29355	3.04516	57.4516
1992	01	-1.09677	0.0225806	2.13871	2.54194	46.7742
1992	02	1.81034	0	2.37931	2.06552	30.3103
1992	03	6.67742	0.109677	2.51613	4.19355	43.871
1992	04	15.4833	0.35	2.70667	6.08333	36.4667
1992	05	20.5484	1.70323	1.96452	12.0935	52.6774
1992	06	23.5333	2.31333	1.92333	16.2033	58.6
1992	07	26.7903	4.96452	1.57419	22.1677	65.129
1992	08	24.6097	4.56129	1.76452	23.2065	76.1935
1992	09	20.5333	1.81667	2.4	14.9333	63.1
1992	10	12.1548	1.22903	2.10645	8.64516	61.871
1992	11	3.39	0.556667	2.41333	4.35333	54.9333
1992	12	-0.293548	0.00322581	2.20323	3.3871	57.2581
1993	01	-3.65484	0.119355	2.54839	2.24839	48.7419
1993	02	1.58929	0.0535714	2.44643	2.85714	42.0357
1993	03	8.10323	0.00967742	2.45806	4.2871	40.4839
1993	04	14.0267	0.563333	3.09333	6.13	38.6
1993	05	21.4548	0.277419	3.35806	10.9355	44.9355
1993	06	25.4233	1.30667	2.50667	17.4733	57.4
1993	07	25.1968	6.65806	2.09677	23.8613	75.9032
1993	08	25.2258	5.1129	2.08387	22.3355	71.3871
1993	09	21.3167	0.61	2.64	14.75	58.6
1993	10	13.8645	0.319355	2.16774	8.70323	54.4839
1993	11	3.65333	1.44667	2.44667	5.25	60.2667
1993	12	-0.767742	0	2.95806	2.29677	40.129
1994	01	-1.56774	0	2.81935	2.16452	40.6129
1994	02	0.810714	0.178571	2.46071	3.11071	50.8571
1994	03	5.55161	0	3.21935	3.00968	33.7419
1994	04	17.34	0.0633333	2.75	7.82	41.0333
1994	05	21.0258	2.12903	3.08387	10.7161	45.2258
1994	06	26.7767	0.786667	2.56333	18.62	54.4
1994	07	27.671	14.8129	2.2	27.3097	75.0323
1994	08	26.5161	6.90968	2.01935	26.2613	76.9677
1994	09	21.1133	0.506667	2.26	13.33	53.2
1994	10	14.0871	0.332258	1.81613	8.10645	51.5484
1994	11	6.36667	0.423333	1.46	5.87667	64.2667
1994	12	-1.3871	0.164516	2.59677	2.83226	51.2903
1995	01	-0.66129	0	2.97742	1.67419	29.7419
1995	02	2.08214	0.0607143	2.21786	2.51071	37.0714
1995	03	7.72581	0.212903	3.02581	3.50323	34.7742
1995	04	14.65	0.176667	3.61	5.71667	35.2667
1995	05	19.7677	1.47097	3.06774	9.74194	43.1613
1995	06	24.26	2.29667	2.47333	19.3567	66.2
1995	07	25.8548	6.30968	2.36452	23.9516	73.5484
1995	08	25.3903	3.86774	1.83548	24.8935	78.0323
1995	09	19.0267	3.87667	1.89667	15.6067	70.4333
1995	10	14.4968	0.309677	2.45806	10	59.4839
1995	11	7.66333	0.00666667	2.46667	4.17667	41.3
1995	12	-0.374194	0.0903226	2.4	2.26774	38.9355
1996	01	-2.23871	0.00645161	2.78065	1.65161	32.3871
1996	02	-0.403448	0	3.06552	1.26897	21.8621
1996	03	6.20323	0.354839	3.45806	3.20968	35.2903
1996	04	14.2733	0.206667	3.05	6.46	38.0333
1996	05	21.5613	0.0580645	2.9129	11.1774	44.6452
1996	06	25.3733	1.83667	2.76333	17.3733	56.4
1996	07	25.5258	9.91613	1.96774	24.3645	75.871
1996	08	23.9387	8.06452	1.88387	23.9806	80.9677
1996	09	20.7233	1.09667	2.20333	17.3067	72.3333
1996	10	12.7903	0.993548	1.94516	9.62581	65.7097
1996	11	4.17667	0.0866667	2.65333	4.27667	48.4667
1996	12	0.864516	0.0935484	2.5129	2.80968	44.3226
1997	01	-3.76774	0.158065	2.10323	2.18387	49.1613
1997	02	1.3	0	2.49286	2.675	41.25
1997	03	8.65484	0.341935	2.72903	5.16452	47.2903
1997	04	14.5033	0.58	2.85	7.80333	50
1997	05	19.9516	1.33871	2.82903	11.9742	54.871
1997	06	24.6067	1.18333	2.45333	16.7733	56.6667
1997	07	28.2032	4.50968	2.25484	25.8871	69.4839
1997	08	26.571	2.68387	2.15484	25.371	74.3548
1997	09	18.58	1.47	2.28667	14.4633	68.1
1997	10	14.0194	1.3871	2.90323	7.50968	47.4839
1997	11	5.43667	0.07	2.25333	5.97667	65.7667
1997	12	-1.51613	0.283871	2.20968	2.98387	55.7742
1998	01	-3.88387	0.0419355	2.63871	1.96774	42.9355
1998	02	2.36071	0.939286	2.76786	3.275	45.1786
1998	03	7.57419	0.13871	2.75484	5.31613	51.2903
1998	04	15.02	1.82333	2.63	11.7033	68.4
1998	05	19.8548	1.98387	2.60968	13.7323	61.1935
1998	06	23.5867	4.76333	2.63667	20.0167	71.1
1998	07	26.4774	7.99677	2.01613	26.9484	79.3871
1998	08	25.1419	3.69032	2.05161	23.5677	74.7097
1998	09	22.21	0.156667	1.93	18.8567	71.5333
1998	10	14.7774	1.99355	1.77097	11.0839	65.2581
1998	11	3.99	0.376667	1.97667	5.25667	64.4
1998	12	0.125806	0.0193548	1.90645	2.99677	50.5484
1999	01	-1.63871	0	2.61613	2.05161	38.5806
1999	02	2.23214	0	2.86429	2.32143	34.4286
1999	03	4.83548	0.167742	2.8871	4.97742	58.7097
1999	04	14.3667	1.12333	2.80667	8.94333	57.0333
1999	05	19.5161	1.04516	2.44839	13.1032	58.9355
1999	06	25.35	0.8	2.7	18.3067	60.0667
1999	07	28.1	1.92258	2.10968	24.6968	67.6452
1999	08	25.6452	1.83871	2.0871	23.0387	71.2258
1999	09	20.8633	1.10333	1.92333	17.2233	68.5
1999	10	12.9806	0.377419	2.05806	8.35806	55.871
1999	11	5.87667	0.316667	2.18667	5.93667	62.7333
1999	12	-0.577419	0.0225806	2.56129	2.57742	45.3226
2000	01	-6.43226	0.383871	2.59355	2.12258	55.5806
2000	02	-1.50345	0	2.36207	2.11034	40.0345
2000	03	8.07097	0.283871	3.40968	3.49677	36.2581
2000	04	14.6233	0.61	3.28333	6.51667	39.9333
2000	05	20.3935	1.21613	2.93871	13.4452	57.5161
2000	06	26.67	0.633333	2.41333	17.6433	53.4
2000	07	29.5645	1.98387	2.4	24.2	61.0645
2000	08	25.7194	4.85484	1.97097	24.8774	76.2258
2000	09	21.8367	0.613333	1.77667	16.54	64.4
2000	10	12.6032	1.13548	2.2	9.41935	62.2903
2000	11	3.01667	0.323333	2.27333	4.41	59
2000	12	-0.625806	0.00322581	2.29677	2.66452	48.2581
2001	01	-5.4	0.393548	2.3871	2.32258	56.9677
2001	02	-1.51071	0.139286	2.40357	3.36071	61.7143
2001	03	7.29355	0	3.35161	3.1129	31.1935
2001	04	14.4033	0.48	2.77	7.31667	46.3
2001	05	23.1161	0.16129	2.71935	11.7968	44.4516
2001	06	25.7133	1.52667	2.37667	19.9267	63
2001	07	27.3161	4.14839	1.93871	24.0355	68.2903
2001	08	25.8161	1.60323	2.05806	23.2452	71.4194
2001	09	21.23	0.306667	1.97	15.3467	62.6333
2001	10	13.8323	1.47419	1.6	11.2355	72.6129
2001	11	5.29	0.713333	2.12	4.82667	55.6333
2001	12	-2.39355	0.0967742	2.3871	2.09032	41.871
2002	01	0.0903226	0	2.01935	2.50968	42.4194
2002	02	3.36429	0.0178571	2.1	3.10714	43.1786
2002	03	9.79355	0.193548	3.2	4.07419	36.2903
2002	04	14.14	1.25667	3.20667	7.14333	44.8667
2002	05	21.9387	0.396774	2.39032	11.8484	48.5806
2002	06	23.56	3.45	2.34667	17.7867	63.8
2002	07	27.5161	1.77097	2.13871	24.2194	68.3548
2002	08	25.7387	2.39677	1.95806	24.4129	74.1935
2002	09	20.4867	1.69	2.00333	15.2467	65.7333
2002	10	10.6903	0.729032	2.12903	7.17419	55.5161
2002	11	3.38667	0	2.57333	3.42	45.9333
2002	12	-2.94516	0.254839	1.82581	3.28387	64.8387
2003	01	-3.10323	0.309677	2.32903	2.4871	49.9032
2003	02	0.914286	0.103571	2.37143	3.34643	51.5714
2003	03	6.33226	1.06129	2.62581	5.28387	56.3226
2003	04	15.2933	0.433333	2.86667	8.45	50.2333
2003	05	21.0387	0.993548	2.69032	15.0839	62.4516
2003	06	24.7433	2.20333	2.90333	16.92	56.4
2003	07	26.0935	1.86129	2.50323	23.3903	71
2003	08	26.229	1.10323	2.55161	21.971	66.8065
2003	09	20.6333	2.93	2.32333	17.4633	73.0667
2003	10	13.171	2.15484	2.44839	8.64194	58.9032
2003	11	3.48667	1.43	2.31	4.85	63.6333
2003	12	0.277419	0.00322581	2.36774	2.49677	41.6774
2004	01	-2.39677	0.0225806	2.4	1.95484	38.0645
2004	02	2.88621	0.303448	3.23103	2.87241	37.5517
2004	03	7.77097	0.00322581	3.09032	3.70645	35.7097
2004	04	16.2067	1.23333	2.97333	7.89667	44.4
2004	05	20.3968	1.26129	2.91613	11.1613	49.4839
2004	06	24.8933	2.32	2.61333	18.3367	60.5
2004	07	25.9032	5.87097	2.24839	23.971	73.1613
2004	08	24.8226	1.63548	1.98065	22.3161	72.1613
2004	09	21.1367	2.47333	2.22	16.26	66.7333
2004	10	13.9	0.319355	1.99677	9.21935	59.0968
2004	11	6.42333	0.266667	2.25667	4.83667	50.6
2004	12	-0.467742	0.103226	2.49355	3.45484	56.6452
2005	01	-2.76452	0.0483871	2.45161	1.94839	40.6452
2005	02	-2.86071	0.357143	2.68214	2.35714	46.5357
2005	03	6.32258	0.00645161	3.10645	2.88065	30.8065
2005	04	16.4367	0.566667	2.98333	6.08	33.9
2005	05	19.829	2.20645	2.97097	10.8903	48.0323
2005	06	25.6467	2.21333	2.35333	18.7033	59.6
2005	07	27.9	3.1	2.18387	23.6419	65.5806
2005	08	25.9613	3.98065	1.85806	24.5258	73.4516
2005	09	22.0533	0.816667	1.87667	15.1267	59.3333
2005	10	14.9226	0.0580645	1.92903	8.27742	50.0323
2005	11	7.51	0.0133333	1.83	4.52333	45.0333
2005	12	-2.54194	0.0322581	2.82581	1.82581	36.0323
2006	01	-1.93871	0.0225806	1.87742	2.96774	56.4194
2006	02	-0.932143	0.2	2.51786	2.44286	42.8214
2006	03	8.01935	0.00322581	2.80323	2.87742	29.1613
2006	04	13.54	0.0333333	2.88667	5.90333	40
2006	05	20.371	1.62258	2.43226	11.5774	50.6452
2006	06	25.9433	1.17	2.40333	16.57	52.2333
2006	07	25.8677	5	2.13548	23.5323	72.0968
2006	08	26.4484	1.53226	1.84839	24.0323	70.7097
2006	09	21.81	0.0366667	2.04667	14.2533	56.1667
2006	10	16.0871	0.483871	1.84516	10.6097	59.2258
2006	11	6.75	0.12	2.06667	5.07	52.7
2006	12	-1	0.0967742	2.05161	2.7129	48.9032
2007	01	-1.54516	0	2.15484	2.22903	44.0645
2007	02	3.7	0	1.92857	3.55	47.0357
2007	03	6.25161	1.36452	2.7	5.24839	55.871
2007	04	15.1733	0.0666667	2.72	5.96667	35.4667
2007	05	22.6097	1.55806	2.99355	9.28387	37
2007	06	31.4433	1.53667	2.29333	18.44	56.9667
2007	07	26.929	3.74839	2.01935	24.3097	69.9032
2007	08	31.3742	3.34194	1.85484	23.5613	69.5161
2007	09	22.41	1.67	1.81667	17.0267	65.3333
2007	10	13.629	2.25484	1.87097	9.80968	63.3226
2007	11	5.60667	0.0366667	1.95667	4.89	54.3667
2007	12	0.503226	0.0967742	2.15484	3.12903	51.1935
2008	01	-2.95806	0	2.02581	1.87742	39.8387
2008	02	0.627586	0	2.56207	1.83793	30.3103
2008	03	9.27419	0.216129	2.64839	4.20645	38.5806
2008	04	16.39	2.15667	2.68	10.1333	55.7667
2008	05	20.3774	2.22258	2.59355	10.8613	48.2903
2008	06	23.45	4.42	2.14333	19.7133	69.5333
2008	07	27.2129	2.66774	2.03226	24.5677	70
2008	08	26.0355	4.36774	1.84839	22.8161	69.0323
2008	09	20.96	4.03667	1.82667	16.62	67.7
2008	10	14.5516	1.05484	1.66129	9.52258	57.7419
2008	11	6.08333	0	1.99	4.03	44.6
2008	12	-0.970968	0	2.39677	2.19355	38.5806
2009	01	-2.96452	0	2.01613	1.83226	37.2903
2009	02	1.04286	0.642857	2.19643	3.21429	51.5357
2009	03	7.00645	0.187097	2.69355	3.68387	39.1613
2009	04	15.93	1.15	2.64333	7.48	43
2009	05	22.8903	0.296774	2.75806	11.5871	44.2903
2009	06	26.2233	3.21667	2.61	14.0367	45.1667
2009	07	27.0323	6.49355	2.07742	23.0968	66.4839
2009	08	25.6935	1.99677	1.72903	22.7161	69.9355
2009	09	21.0333	0.876667	1.93	16.1167	66.1667
2009	10	15.3	0.187097	1.82581	8.10323	49.2258
2009	11	2.15	0.87	1.93667	4.28333	58.5
2009	12	-2.24516	0	2.15806	2.28387	41.7097
2010	01	-4.76774	0.335484	2.18387	1.81935	43.2581
2010	02	-0.989286	0.1	2.05	2.70357	46.8214
2010	03	4.12903	0.712903	2.57419	3.76129	46.5806
2010	04	11.22	0.566667	2.91667	5.59667	43.0667
2010	05	21.6968	1.04194	2.6871	10.9516	44.9355
2010	06	24.6933	2.98	2.01	18.14	59.9333
2010	07	28.6032	1.14516	2.02903	24.5935	65.2581
2010	08	26.5065	5.79677	1.89677	21.4355	63.871
2010	09	21.3	2.64667	1.95	15.8633	62.7
2010	10	13.5645	1.90323	1.95806	9.06774	57.5484
2010	11	5.77333	0	2.02667	3.95667	44.0667
2010	12	-0.958065	0	2.91613	1.93548	32.8387
2011	01	-4.5	0	2.54194	1.09355	25.6774
2011	02	-0.075	0.439286	1.83929	2.95714	50.6071
2011	03	8.04839	0	2.67419	2.5871	24.4516
2011	04	15.22	0.51	2.83333	5.76333	35.5333
2011	05	21.3129	0.703226	2.89355	9.14194	37.3226
2011	06	26.4	3.91333	2.33667	17.0433	51.8667
2011	07	27.4548	8.57097	1.90968	23.9903	67.1935
2011	08	26.3516	5.52581	1.91935	24.3452	71.7742
2011	09	20.2	2.13333	1.87667	14.0833	59.9333
2011	10	14.2355	1.12903	1.62258	9.84516	61.9032
2011	11	7.11	0.706667	1.64667	5.76333	55.5667
2011	12	-1.04194	0.0935484	2.08065	2.69032	47.4194
2012	01	-3.58065	0.00322581	2.16129	2.06129	44.0645
2012	02	-1.31379	0	2.39655	1.7069	30.3103
2012	03	5.93871	0.296774	2.55806	3.47742	40.0645
2012	04	16.15	1.78333	2.72	7.01	38.2
2012	05	22.8097	1.00968	2.32258	11.2452	42.5484
2012	06	24.96	3.46333	2.25667	18.1333	59.8667
2012	07	27.4355	9.16129	1.96129	25.171	70.7097
2012	08	25.9548	1.93226	1.91613	23.3581	70.4516
2012	09	21.07	2.70667	1.97333	14.78	59.9
2012	10	14.6032	0.690323	1.85484	8.8	54.4839
2012	11	4.32667	2.70333	2.29667	4.26333	50.7
2012	12	-4.2129	0.245161	2.29032	2.28065	48.7742
